# Supplementary material for: Intermixing the OPN1LW and OPN1MW Genes Disrupts the Exonic Splicing Code Causing an Array of Vision Disorders
Source: Genes (Basel). 2021 Jul 29;12(8):1180. doi: 10.3390/genes12081180 (PMC8391646; doi:10.3390/genes12081180)
Supplement: Supplementary file 1 [file genes-12-01180-s001.zip]

Archive with 1 entries (1 files):
- genes-1310112-supplementary.pdf
